# Supplementary material for: Immunological Landscape of Non-Melanoma Skin Neoplasms: Role of CTLA4+IFN-γ+ Lymphocytes in Tumor Microenvironment Suppression
Source: Medicina (Kaunas). 2025 Feb 13;61(2):330. doi: 10.3390/medicina61020330 (PMC11857809; doi:10.3390/medicina61020330)
Supplement: Supplementary file 1 [file medicina-61-00330-s001.zip]

Archive with 7 entries (7 files):
- Supplementary Table S1.pdf
- Figure S1.tif
- Figure S2.tif
- Figure S3.tif
- Figure S4.tif
- Figure S5.tif
- Figure S6.tif
